# Supplementary material for: Blue Light and Temperature Actigraphy Measures Predicting Metabolic Health Are Linked to Melatonin Receptor Polymorphism
Source: Biology (Basel). 2023 Dec 30;13(1):22. doi: 10.3390/biology13010022 (PMC10813279; doi:10.3390/biology13010022)
Supplement: Supplementary file 1 [file biology-13-00022-s001.zip]

Archive with 1 entries (1 files):
- biology-2747582-supplementary.pdf
